# Supplementary material for: Validation of Three MicroScan® Antimicrobial Susceptibility Testing Plates Designed for Low-Resource Settings
Source: Diagnostics (Basel). 2022 Aug 30;12(9):2106. doi: 10.3390/diagnostics12092106 (PMC9497938; doi:10.3390/diagnostics12092106)
Supplement: Supplementary file 1 [file diagnostics-12-02106-s001.zip]

Archive with 1 entries (1 files):
- diagnostics-1852496-supplementary.pdf
